# Supplementary material for: Association of Osteoporosis with Tooth Loss and Dental Radiomorphometric Indices
Source: Biomedicines. 2024 Dec 18;12(12):2886. doi: 10.3390/biomedicines12122886 (PMC11672889; doi:10.3390/biomedicines12122886)
Supplement: Supplementary file 1 [file biomedicines-12-02886-s001.zip]

Archive with 1 entries (1 files):
- biomedicines-3350685-supplementary.pdf
